# Supplementary material for: Combination Strategy of Genetic Dereplication and Manipulation of Epigenetic Regulators Reveals a Novel Compound from Plant Endophytic Fungus
Source: Int J Mol Sci. 2022 Mar 28;23(7):3686. doi: 10.3390/ijms23073686 (PMC8998291; doi:10.3390/ijms23073686)
Supplement: Supplementary file 1 [file ijms-23-03686-s001.zip]

Archive with 1 entries (1 files):
- ijms-1611396-supplementary.pdf
